# Supplementary material for: Neuroprotective mechanisms of Thai traditional brain tonic Phy-Blica-O against LPS-induced neuroinflammation: Inhibition of NF-κB in microglia and mice
Source: PLoS One. 2026 Jun 26;21(6):e0352429. doi: 10.1371/journal.pone.0352429 (PMC13308771; doi:10.1371/journal.pone.0352429)
Supplement: S1 — (XLSX) [file pone.0352429.s002.xlsx]

## Sheet: Fig 1
Fig 1
Fig. 1. Dose-response effects of PBO decoction on BV-2 microglial cell viability (A) and on LPS-induced nitric oxide (NO) production in BV-2 cells (B). Mean ± SEM.
Panel A: Cell viability (MTT assay)
Group	Rep 1	Rep 2	Rep 3	Rep 4	Mean	SEM	Units
Control	102.19	100.368	97.8448	99.597	100	0.900939	% of control
LPS	83.126	79.6916	80.3925	83.0559	81.5665	0.891805	% of control
PBO 250 µg/mL (alone)	96.7934	95.3215	95.3356	96.2327	95.9208	0.360597	% of control
LPS + PBO 50 µg/mL	82.4952	80.7429	81.7242	81.7943	81.6892	0.360239	% of control
LPS + PBO 125 µg/mL	84.0371	83.9671	84.6469	87.051	84.9255	0.724747	% of control
LPS + PBO 250 µg/mL	94.4805	95.2514	96.5831	97.0738	95.8472	0.596446	% of control
Panel B: Nitric oxide (NO) production
Group	Rep 1	Rep 2	Rep 3	Rep 4	Mean	SEM	Units
Control	1.45745	1.7766	1.45745	1.67021	1.59043	0.0797872	µM nitrite
LPS	15.2872	16.5638	17.3085	13.5851	15.6862	0.815266	µM nitrite
PBO 250 µg/mL (alone)	2.73404	2.52128	2.52128	2.52128	2.57447	0.0531915	µM nitrite
LPS + PBO 50 µg/mL	13.6915	12.6277	14.2234	12.3085	13.2128	0.448199	µM nitrite
LPS + PBO 125 µg/mL	13.3723	12.9468	12.9468	13.4787	13.1862	0.139891	µM nitrite
LPS + PBO 250 µg/mL	8.58511	9.11702	8.58511	8.69149	8.74468	0.126621	µM nitrite

## Sheet: Fig 2
Fig 2
Fig. 2. PBO attenuated iNOS (A) and COX-2 (B) protein production and iNOS (C) / COX-2 (D) gene expression in LPS-stimulated BV-2 cells. Mean ± SEM, n=3.
Panel A: iNOS protein (Western blot, normalized to ß-actin)
Group	Rep 1	Rep 2	Rep 3	Mean	SEM	Units
Control	1	1	1	1	0	fold of control
LPS	4.43895	3.60935	4.47101	4.1731	0.28203	fold of control
PBO 250 µg/mL (alone)	1.17385	1.0602	0.739696	0.991248	0.129984	fold of control
LPS + PBO 50 µg/mL	4.7789	3.58058	4.67573	4.34507	0.383405	fold of control
LPS + PBO 125 µg/mL	2.66594	4.25811	3.3737	3.43258	0.46056	fold of control
LPS + PBO 250 µg/mL	1.43647	3.12257	2.84265	2.46723	0.521675	fold of control
Panel B: COX-2 protein (Western blot, normalized to ß-actin)
Group	Rep 1	Rep 2	Rep 3	Mean	SEM	Units
Control	1	1	1	1	0	fold of control
LPS	3.67402	2.72475	2.80705	3.06861	0.303636	fold of control
PBO 250 µg/mL (alone)	2.01475	1.6403	1.84321	1.83275	0.108223	fold of control
LPS + PBO 50 µg/mL	3.49604	2.91999	3.08898	3.16834	0.170958	fold of control
LPS + PBO 125 µg/mL	2.67138	2.26151	2.52267	2.48518	0.119793	fold of control
LPS + PBO 250 µg/mL	2.67417	2.17273	1.65298	2.16663	0.29481	fold of control
Panel C: iNOS mRNA (RT-PCR, normalized to GAPDH)
Group	Rep 1	Rep 2	Rep 3	Mean	SEM	Units
Control	1	1	1	1	0	fold of control
LPS	1.67925	1.74373	2.01949	1.81416	0.104339	fold of control
PBO 250 µg/mL (alone)	0.576296	0.624288	0.710762	0.637115	0.0393431	fold of control
LPS + PBO 50 µg/mL	1.97092	1.52407	2.28999	1.92833	0.222125	fold of control
LPS + PBO 125 µg/mL	1.55017	1.30427	1.81311	1.55585	0.146917	fold of control
LPS + PBO 250 µg/mL	1.41396	1.19954	1.58205	1.39852	0.110691	fold of control
Panel D: COX-2 mRNA (RT-PCR, normalized to GAPDH)
Group	Rep 1	Rep 2	Rep 3	Mean	SEM	Units
Control	1	1	1	1	0	fold of control
LPS	2.21109	1.53489	1.51059	1.75219	0.229556	fold of control
PBO 250 µg/mL (alone)	0.739428	0.789525	0.779913	0.769622	0.0153499	fold of control
LPS + PBO 50 µg/mL	2.23374	1.58488	1.47281	1.76381	0.237183	fold of control
LPS + PBO 125 µg/mL	1.54717	1.27212	1.30718	1.37549	0.0864371	fold of control
LPS + PBO 250 µg/mL	1.15272	1.2902	1.18115	1.20802	0.0418998	fold of control

## Sheet: Fig 3
Fig 3
Fig. 3. PBO attenuated pro-inflammatory cytokine gene expression in LPS-stimulated BV-2 cells: TNF-α (A), IL-1ß (B), IL-6 (C). Mean ± SEM, n=3.
Panel A: TNF-α mRNA (RT-PCR, normalized to GAPDH)
Group	Rep 1	Rep 2	Rep 3	Mean	SEM	Units
Control	1	1	1	1	0	fold of control
LPS	1.63226	1.62207	1.58445	1.61293	0.0145381	fold of control
PBO 250 µg/mL (alone)	0.929275	0.893376	0.9619	0.928184	0.0197889	fold of control
LPS + PBO 50 µg/mL	1.49588	1.62979	1.43483	1.52017	0.0575742	fold of control
LPS + PBO 125 µg/mL	1.24717	1.3662	1.36873	1.32737	0.0401055	fold of control
LPS + PBO 250 µg/mL	1.04735	1.20939	1.36264	1.20646	0.0910296	fold of control
Panel B: IL-1ß mRNA (RT-PCR, normalized to GAPDH)
Group	Rep 1	Rep 2	Rep 3	Mean	SEM	Units
Control	1	1	1	1	0	fold of control
LPS	2.21109	1.53489	1.51059	1.75219	0.229556	fold of control
PBO 250 µg/mL (alone)	0.739428	0.789525	0.779913	0.769622	0.0153499	fold of control
LPS + PBO 50 µg/mL	2.23374	1.58488	1.47281	1.76381	0.237183	fold of control
LPS + PBO 125 µg/mL	1.54717	1.27212	1.30718	1.37549	0.0864371	fold of control
LPS + PBO 250 µg/mL	1.15272	1.2902	1.18115	1.20802	0.0418998	fold of control
Panel C: IL-6 mRNA (RT-PCR, normalized to GAPDH)
Group	Rep 1	Rep 2	Rep 3	Mean	SEM	Units
Control	1	1	1	1	0	fold of control
LPS	1.51998	1.66135	1.73202	1.63778	0.0623328	fold of control
PBO 250 µg/mL (alone)	0.755273	0.977142	0.820395	0.850937	0.0658436	fold of control
LPS + PBO 50 µg/mL	1.45028	1.84194	1.74964	1.68062	0.118213	fold of control
LPS + PBO 125 µg/mL	1.16887	1.59	1.23241	1.33043	0.131075	fold of control
LPS + PBO 250 µg/mL	1.25502	1.36412	1.37059	1.32991	0.0374911	fold of control

## Sheet: Fig 4
Fig 4
Fig. 4. Effects of PBO on MAPK pathway in LPS-stimulated BV-2 cells: p-p38/p38 (A), p-ERK/ERK (B), p-JNK/JNK (C). Mean ± SEM, n=3.
Panel A: p-p38 / p38 ratio (Western blot)
Group	Rep 1	Rep 2	Rep 3	Mean	SEM	Units
Control	1	1	1	1	0	fold of control
LPS	2.61055	2.04815	1.48871	2.04914	0.323849	fold of control
PBO 250 µg/mL (alone)	1.51153	1.1185	0.950249	1.19343	0.166303	fold of control
LPS + PBO 50 µg/mL	3.01993	2.2657	1.44636	2.244	0.454381	fold of control
LPS + PBO 125 µg/mL	2.45275	2.04276	1.63843	2.04464	0.235074	fold of control
LPS + PBO 250 µg/mL	1.93983	1.70498	1.26199	1.6356	0.198728	fold of control
Panel B: p-ERK / ERK ratio (Western blot)
Group	Rep 1	Rep 2	Rep 3	Mean	SEM	Units
Control	1	1	1	1	0	fold of control
LPS	1.53034	1.81604	1.53193	1.6261	0.0949692	fold of control
PBO 250 µg/mL (alone)	0.959292	1.06714	1.08446	1.03696	0.0391571	fold of control
LPS + PBO 50 µg/mL	1.44923	1.56062	1.64836	1.55273	0.057618	fold of control
LPS + PBO 125 µg/mL	1.28526	1.61759	1.48734	1.4634	0.0966783	fold of control
LPS + PBO 250 µg/mL	1.34246	1.93871	1.66047	1.64721	0.172249	fold of control
Panel C: p-JNK / JNK ratio (Western blot)
Group	Rep 1	Rep 2	Rep 3	Mean	SEM	Units
Control	1	1	1	1	0	fold of control
LPS	1.58612	1.50555	2.17136	1.75434	0.209801	fold of control
PBO 250 µg/mL (alone)	0.803605	0.83816	0.995938	0.879234	0.0591984	fold of control
LPS + PBO 50 µg/mL	1.84509	1.22923	1.99622	1.69018	0.234569	fold of control
LPS + PBO 125 µg/mL	1.78243	1.13288	1.81098	1.57543	0.221428	fold of control
LPS + PBO 250 µg/mL	1.4847	1.06008	1.47194	1.33891	0.139462	fold of control

## Sheet: Fig 5
Fig 5
Fig. 5. Effects of PBO on NF-κB signaling in LPS-induced BV-2 cells. (A) Immunofluorescence of p65 — image-only, no numeric data. (B) p-IκBα protein. (C) p-p65 protein. Mean ± SEM, n=3.
Panel A: p65 immunofluorescence (image-only — no per-replicate numeric data)
(no per-replicate numeric data)
Panel B: p-IκBα protein (Western blot, normalized to ß-actin)
Group	Rep 1	Rep 2	Rep 3	Mean	SEM	Units
Control	1	1	1	1	0	fold of control
LPS	1.57845	1.92912	1.63955	1.71571	0.108155	fold of control
PBO 250 µg/mL (alone)	1.08711	0.960872	1.24647	1.09815	0.0826283	fold of control
LPS + PBO 50 µg/mL	1.95176	1.64287	1.75301	1.78255	0.0903841	fold of control
LPS + PBO 125 µg/mL	1.48106	1.70825	1.66094	1.61675	0.0692062	fold of control
LPS + PBO 250 µg/mL	1.19005	1.33971	1.42756	1.31911	0.0693321	fold of control
Panel C: p-p65 protein (Western blot, normalized to ß-actin)
Group	Rep 1	Rep 2	Rep 3	Mean	SEM	Units
Control	1	1	1	1	0	fold of control
LPS	2.36412	2.63311	1.6199	2.20571	0.303022	fold of control
PBO 250 µg/mL (alone)	1.44327	1.39319	1.12997	1.32215	0.0971686	fold of control
LPS + PBO 50 µg/mL	2.26792	2.50495	1.85286	2.20858	0.190564	fold of control
LPS + PBO 125 µg/mL	1.96165	1.84911	1.42482	1.7452	0.163447	fold of control
LPS + PBO 250 µg/mL	1.61606	1.49038	1.22454	1.44366	0.115411	fold of control

## Sheet: Fig 6
Fig 6
Fig. 6. PBO effect on LPS-induced neuroinflammation in mouse brain. (A) Experimental schematic — no numeric data. (B,C) iNOS mRNA at 3 h and 6 h. (D,E) COX-2 mRNA at 3 h and 6 h. Mean ± SEM.
Panel A: Experimental schematic (no numeric data)
(no per-replicate numeric data)
Panel B: iNOS mRNA at 3 h post-LPS (RT-PCR, normalized to GAPDH)
Group	Rep 1	Rep 2	Rep 3	Mean	SEM	Units
Control	1	1	1	1	0	fold of control
LPS 3 mg/kg	1.79234	1.75515	1.66232	1.7366	0.0386607	fold of control
LPS + PBO 50 mg/kg	1.39068	1.33198	1.28694	1.33653	0.0300344	fold of control
LPS + PBO 100 mg/kg	1.09431	1.4839	1.36932	1.31584	0.115601	fold of control
Panel C: iNOS mRNA at 6 h post-LPS (RT-PCR, normalized to GAPDH)
Group	Rep 1	Rep 2	Rep 3	Mean	SEM	Units
Control	1	1	1	1	0	fold of control
LPS 3 mg/kg	1.4797	2.83201	2.34146	2.21773	0.395251	fold of control
LPS + PBO 50 mg/kg	1.23274	1.67096	1.13145	1.34505	0.165555	fold of control
LPS + PBO 100 mg/kg	1.07458	1.56724	1.02044	1.22075	0.173947	fold of control
Panel D: COX-2 mRNA at 3 h post-LPS (RT-PCR, normalized to GAPDH)
Group	Rep 1	Rep 2	Rep 3	Mean	SEM	Units
Control	1	1	1	1	0	fold of control
LPS 3 mg/kg	2.68684	1.77179	3.03144	2.49669	0.375853	fold of control
LPS + PBO 50 mg/kg	1.79251	1.12557	2.05554	1.65787	0.276772	fold of control
LPS + PBO 100 mg/kg	1.04765	0.828544	1.24064	1.03894	0.119041	fold of control
Panel E: COX-2 mRNA at 6 h post-LPS (RT-PCR, normalized to GAPDH)
Group	Rep 1	Rep 2	Rep 3	Mean	SEM	Units
Control	1	1	1	1	0	fold of control
LPS 3 mg/kg	1.70756	3.41979	2.81764	2.64833	0.501476	fold of control
LPS + PBO 50 mg/kg	1.19734	1.90842	1.67624	1.594	0.209348	fold of control
LPS + PBO 100 mg/kg	0.959335	1.05731	1.23288	1.08318	0.0800178	fold of control

## Sheet: Fig 7
Fig 7
Fig. 7. PBO inhibitory effects on iNOS (A,B) and COX-2 (C,D) protein in brain homogenates at 3 h and 6 h post-LPS. Densitometry normalized to ß-actin. Mean ± SEM.
Panel A: iNOS protein at 3 h (Western blot, normalized to ß-actin)
Group	Rep 1	Rep 2	Rep 3	Mean	SEM	Units
Control	1	1	1	1	0	fold of control
LPS 3 mg/kg	1.28553	1.34952	1.6813	1.43878	0.122658	fold of control
LPS + PBO 50 mg/kg	1.06913	1.24596	1.69425	1.33645	0.186042	fold of control
LPS + PBO 100 mg/kg	1.04559	1.15919	1.50992	1.23823	0.139746	fold of control
Panel B: iNOS protein at 6 h (Western blot, normalized to ß-actin)
Group	Rep 1	Rep 2	Rep 3	Mean	SEM	Units
Control	1	1	1	1	0	fold of control
LPS 3 mg/kg	1.14578	1.42164	1.20613	1.25785	0.083727	fold of control
LPS + PBO 50 mg/kg	0.952226	1.03687	1.10251	1.03054	0.0434993	fold of control
LPS + PBO 100 mg/kg	0.923392	1.13898	0.955567	1.00598	0.0671463	fold of control
Panel C: COX-2 protein at 3 h (Western blot, normalized to ß-actin)
Group	Rep 1	Rep 2	Rep 3	Mean	SEM	Units
Control	1	1	1	1	0	fold of control
LPS 3 mg/kg	2.31607	3.01943	1.92516	2.42022	0.320152	fold of control
LPS + PBO 50 mg/kg	1.64008	2.95724	1.92201	2.17311	0.400425	fold of control
LPS + PBO 100 mg/kg	1.33514	2.31874	1.32802	1.66063	0.32906	fold of control
Panel D: COX-2 protein at 6 h (Western blot, normalized to ß-actin)
Group	Rep 1	Rep 2	Rep 3	Mean	SEM	Units
Control	1	1	1	1	0	fold of control
LPS 3 mg/kg	1.8343	2.33893	2.86399	2.34574	0.297265	fold of control
LPS + PBO 50 mg/kg	1.17893	2.0195	2.42488	1.87444	0.366915	fold of control
LPS + PBO 100 mg/kg	0.813496	1.27557	1.36517	1.15141	0.170928	fold of control

## Sheet: Fig 8
Fig 8
Fig. 8. PBO inhibitory effects on pro-inflammatory cytokine mRNA in brain homogenates. IL-1ß (A,B), IL-6 (C,D), TNF-α (E,F) at 3 h and 6 h post-LPS. Mean ± SEM.
Panel A: IL-1ß mRNA at 3 h (RT-PCR, normalized to GAPDH)
Group	Rep 1	Rep 2	Rep 3	Mean	SEM	Units
Control	1	1	1	1	0	fold of control
LPS 3 mg/kg	2.00845	3.85014	2.59376	2.81745	0.543288	fold of control
LPS + PBO 50 mg/kg	1.52996	2.19879	1.09142	1.60672	0.321966	fold of control
LPS + PBO 100 mg/kg	1.45392	1.97878	1.01088	1.48119	0.279743	fold of control
Panel B: IL-1ß mRNA at 6 h (RT-PCR, normalized to GAPDH)
Group	Rep 1	Rep 2	Rep 3	Mean	SEM	Units
Control	1	1	1	1	0	fold of control
LPS 3 mg/kg	1.63663	1.77059	2.23806	1.88176	0.1823	fold of control
LPS + PBO 50 mg/kg	1.15931	1.22053	1.39877	1.25954	0.071824	fold of control
LPS + PBO 100 mg/kg	0.914598	1.05761	1.12315	1.03178	0.0615725	fold of control
Panel C: IL-6 mRNA at 3 h (RT-PCR, normalized to GAPDH)
Group	Rep 1	Rep 2	Rep 3	Mean	SEM	Units
Control	1	1	1	1	0	fold of control
LPS 3 mg/kg	8.48457	5.69778	3.06909	5.75048	1.56354	fold of control
LPS + PBO 50 mg/kg	6.69369	4.60699	2.2782	4.5263	1.27528	fold of control
LPS + PBO 100 mg/kg	2.98965	2.14499	1.70489	2.27984	0.376958	fold of control
Panel D: IL-6 mRNA at 6 h (RT-PCR, normalized to GAPDH)
Group	Rep 1	Rep 2	Rep 3	Mean	SEM	Units
Control	1	1	1	1	0	fold of control
LPS 3 mg/kg	2.83118	3.92692	3.27029	3.3428	0.318384	fold of control
LPS + PBO 50 mg/kg	1.90726	1.70372	1.5392	1.71673	0.106449	fold of control
LPS + PBO 100 mg/kg	1.83561	1.15994	1.14067	1.37874	0.228502	fold of control
Panel E: TNF-α mRNA at 3 h (RT-PCR, normalized to GAPDH)
Group	Rep 1	Rep 2	Rep 3	Mean	SEM	Units
Control	1	1	1	1	0	fold of control
LPS 3 mg/kg	1.75586	1.77516	1.77516	1.76872	0.00643039	fold of control
LPS + PBO 50 mg/kg	1.8288	1.13049	1.13049	1.36326	0.232772	fold of control
LPS + PBO 100 mg/kg	1.25032	0.911131	0.911131	1.02419	0.113063	fold of control
Panel F: TNF-α mRNA at 6 h (RT-PCR, normalized to GAPDH)
Group	Rep 1	Rep 2	Rep 3	Mean	SEM	Units
Control	1	1	1	1	0	fold of control
LPS 3 mg/kg	2.54142	2.54653	2.91417	2.66737	0.123405	fold of control
LPS + PBO 50 mg/kg	1.16668	1.63967	2.1048	1.63705	0.270816	fold of control
LPS + PBO 100 mg/kg	1.10546	1.51898	1.59718	1.40721	0.152553	fold of control

## Sheet: Fig 9
Fig 9
Fig. 9. PBO inhibitory effects on p-IκBα (A,B) and p-p65 (C,D) protein in brain homogenates at 3 h and 6 h post-LPS. Densitometry normalized to ß-actin. Mean ± SEM.
Panel A: p-IκBα protein at 3 h (Western blot, normalized to ß-actin)
Group	Rep 1	Rep 2	Rep 3	Mean	SEM	Units
Control	1	1	1	1	0	fold of control
LPS 3 mg/kg	1.62461	1.80415	1.09301	1.50726	0.213512	fold of control
LPS + PBO 50 mg/kg	1.18638	1.10243	1.15299	1.14727	0.0244016	fold of control
LPS + PBO 100 mg/kg	1.16048	1.15927	0.939684	1.08648	0.0733973	fold of control
Panel B: p-IκBα protein at 6 h (Western blot, normalized to ß-actin)
Group	Rep 1	Rep 2	Rep 3	Mean	SEM	Units
Control	1	1	1	1	0	fold of control
LPS 3 mg/kg	1.8801	1.80415	1.09301	1.59242	0.250668	fold of control
LPS + PBO 50 mg/kg	1.34003	1.10243	1.15299	1.19848	0.0722626	fold of control
LPS + PBO 100 mg/kg	1.09449	1.15927	0.939684	1.06448	0.0651409	fold of control
Panel C: p-p65 protein at 3 h (Western blot, normalized to ß-actin)
Group	Rep 1	Rep 2	Rep 3	Mean	SEM	Units
Control	1	1	1	1	0	fold of control
LPS 3 mg/kg	1.59348	2.1468	2.20403	1.98143	0.194679	fold of control
LPS + PBO 50 mg/kg	1.61085	1.79405	1.80175	1.73555	0.0623923	fold of control
LPS + PBO 100 mg/kg	1.56435	1.60966	1.63786	1.60395	0.02141	fold of control
Panel D: p-p65 protein at 6 h (Western blot, normalized to ß-actin)
Group	Rep 1	Rep 2	Rep 3	Mean	SEM	Units
Control	1	1	1	1	0	fold of control
LPS 3 mg/kg	1.83191	1.6041	1.79864	1.74488	0.071043	fold of control
LPS + PBO 50 mg/kg	1.48849	1.03176	1.34751	1.28925	0.135028	fold of control
LPS + PBO 100 mg/kg	0.839026	1.01358	1.15692	1.00317	0.0919148	fold of control
