# Supplementary material for: Neuroprotective mechanisms of Thai traditional brain tonic Phy-Blica-O against LPS-induced neuroinflammation: Inhibition of NF-κB in microglia and mice
Source: PLoS One. 2026 Jun 26;21(6):e0352429. doi: 10.1371/journal.pone.0352429 (PMC13308771; doi:10.1371/journal.pone.0352429)
Supplement: S2 — (XLSX) [file pone.0352429.s003.xlsx]

## Sheet: Table 1
Table 1. Marker compounds in PBO (mg/g)
Compound	Replicate 1	Replicate 2	Replicate 3	Mean (computed)	SD (computed)	Units
Chlorogenic acid	0.428	0.462	0.496	0.462	0.034	mg/g
Caffeic acid	0.041	0.046	0.051	0.046	0.005	mg/g
Ferulic acid	0.458	0.464	0.47	0.464	0.006	mg/g
Rutin	16.299	16.335	16.371	16.335	0.036	mg/g
Ellagic acid	29.449	29.734	30.019	29.734	0.285	mg/g

## Sheet: Table 2
Table 2 Antioxidant assays
Extract	Assay	Units	Replicate 1	Replicate 2	Replicate 3	Mean (computed)	SD (computed)
Phy-Blica-O	DPPH	IC50, µg/mL	16.21	16.52	16.83	16.52	0.31
Phy-Blica-O	ABTS	IC50, µg/mL	81.27	82.58	83.89	82.58	1.31
Phy-Blica-O	FRAP	mM Fe2SO4/mg sample	5.88	5.95	6.02	5.95	0.07
Phy-Blica-O	NBT	IC50, mg/mL	0.21	0.21	0.21	0.21	0
Phy-Blica-O	ORAC	mM TE/µg extract	4.9	5.41	5.92	5.41	0.51
Allium sativum	DPPH	IC50, µg/mL	1677.68	1758.35	1839.02	1758.35	80.67
Allium sativum	ABTS	IC50, µg/mL	255.9	269.29	282.68	269.29	13.39
Allium sativum	FRAP	mM Fe2SO4/mg sample	0.48	0.48	0.48	0.48	0
Allium sativum	NBT	IC50, mg/mL	1.79	1.91	2.03	1.91	0.12
Allium sativum	ORAC	mM TE/µg extract	0.43	0.46	0.49	0.46	0.03
Alpinia galanga	DPPH	IC50, µg/mL	168.04	175.42	182.8	175.42	7.38
Alpinia galanga	ABTS	IC50, µg/mL	265.73	267.15	268.57	267.15	1.42
Alpinia galanga	FRAP	mM Fe2SO4/mg sample	0.83	0.85	0.87	0.85	0.02
Alpinia galanga	NBT	IC50, mg/mL	1.23	1.31	1.39	1.31	0.08
Alpinia galanga	ORAC	mM TE/µg extract	4.82	4.91	5	4.91	0.09
Cyperus rotundus	DPPH	IC50, µg/mL	166.15	177.02	187.89	177.02	10.87
Cyperus rotundus	ABTS	IC50, µg/mL	641.86	652.43	663	652.43	10.57
Cyperus rotundus	FRAP	mM Fe2SO4/mg sample	1.06	1.07	1.08	1.07	0.01
Cyperus rotundus	NBT	IC50, mg/mL	7.63	8.11	8.59	8.11	0.48
Cyperus rotundus	ORAC	mM TE/µg extract	1.36	1.41	1.46	1.41	0.05
Maerua siamensis	DPPH	IC50, µg/mL	114.89	117.34	119.79	117.34	2.45
Maerua siamensis	ABTS	IC50, µg/mL	244.96	251.95	258.94	251.95	6.99
Maerua siamensis	FRAP	mM Fe2SO4/mg sample	1.76	1.77	1.78	1.77	0.01
Maerua siamensis	NBT	IC50, mg/mL	0.23	0.24	0.25	0.24	0.01
Maerua siamensis	ORAC	mM TE/µg extract	2.53	2.71	2.89	2.71	0.18
Phyllanthus emblica	DPPH	IC50, µg/mL	8.09	8.27	8.45	8.27	0.18
Phyllanthus emblica	ABTS	IC50, µg/mL	42.57	43.4	44.23	43.4	0.83
Phyllanthus emblica	FRAP	mM Fe2SO4/mg sample	9.96	10.06	10.16	10.06	0.1
Phyllanthus emblica	NBT	IC50, mg/mL	0.07	0.07	0.07	0.07	0
Phyllanthus emblica	ORAC	mM TE/µg extract	5.05	5.39	5.73	5.39	0.34
Piper retrofractum	DPPH	IC50, µg/mL	575.87	618.3	660.73	618.3	42.43
Piper retrofractum	ABTS	IC50, µg/mL	1146.79	1155.79	1164.79	1155.79	9
Piper retrofractum	FRAP	mM Fe2SO4/mg sample	0.78	0.8	0.82	0.8	0.02
Piper retrofractum	NBT	IC50, mg/mL	0.67	0.72	0.77	0.72	0.05
Piper retrofractum	ORAC	mM TE/µg extract	0.98	0.99	1	0.99	0.01
Terminalia arjuna	DPPH	IC50, µg/mL	3.54	3.61	3.68	3.61	0.07
Terminalia arjuna	ABTS	IC50, µg/mL	17.58	18.11	18.64	18.11	0.53
Terminalia arjuna	FRAP	mM Fe2SO4/mg sample	13.49	13.79	14.09	13.79	0.3
Terminalia arjuna	NBT	IC50, mg/mL	0.05	0.05	0.05	0.05	8.49837e-18
Terminalia arjuna	ORAC	mM TE/µg extract	8.39	8.79	9.19	8.79	0.4
Terminalia bellerica	DPPH	IC50, µg/mL	4.88	4.94	5	4.94	0.06
Terminalia bellerica	ABTS	IC50, µg/mL	35.96	36.5	37.04	36.5	0.54
Terminalia bellerica	FRAP	mM Fe2SO4/mg sample	12.32	12.39	12.46	12.39	0.07
Terminalia bellerica	NBT	IC50, mg/mL	0.05	0.05	0.05	0.05	8.49837e-18
Terminalia bellerica	ORAC	mM TE/µg extract	4.16	4.27	4.38	4.27	0.11
Terminalia citrina	DPPH	IC50, µg/mL	4.56	4.64	4.72	4.64	0.08
Terminalia citrina	ABTS	IC50, µg/mL	27.65	29.06	30.47	29.06	1.41
Terminalia citrina	FRAP	mM Fe2SO4/mg sample	12.83	13.33	13.83	13.33	0.5
Terminalia citrina	NBT	IC50, mg/mL	0.05	0.05	0.05	0.05	8.49837e-18
Terminalia citrina	ORAC	mM TE/µg extract	9.18	9.35	9.52	9.35	0.17
Tinospora crispa	DPPH	IC50, µg/mL	126.82	128.06	129.3	128.06	1.24
Tinospora crispa	ABTS	IC50, µg/mL	201.81	206.58	211.35	206.58	4.77
Tinospora crispa	FRAP	mM Fe2SO4/mg sample	1.65	1.66	1.67	1.66	0.01
Tinospora crispa	NBT	IC50, mg/mL	0.79	0.82	0.85	0.82	0.03
Tinospora crispa	ORAC	mM TE/µg extract	3.31	3.52	3.73	3.52	0.21
Zingiber officinale	DPPH	IC50, µg/mL	131.8	136.34	140.88	136.34	4.54
Zingiber officinale	ABTS	IC50, µg/mL	658.86	676.07	693.28	676.07	17.21
Zingiber officinale	FRAP	mM Fe2SO4/mg sample	0.82	0.84	0.86	0.84	0.02
Zingiber officinale	NBT	IC50, mg/mL	1.22	3.33	5.44	3.33	2.11
Zingiber officinale	ORAC	mM TE/µg extract	1.02	1.05	1.08	1.05	0.03
Positive controls
Extract	Assay	Units	Replicate 1	Replicate 2	Replicate 3	Mean (computed)	SD (computed)
Trolox	DPPH	IC50, µg/mL	68.67	69.71	70.75	69.71	1.04
Trolox	ABTS	IC50, µg/mL	1163.39	1166.26	1169.13	1166.26	2.87
Catechin	NBT	IC50, mg/mL	0.008	0.008	0.008	0.008	0
